# Supplementary material for: Implantable niche with local immunosuppression for islet allotransplantation achieves type 1 diabetes reversal in rats
Source: Nat Commun. 2022 Dec 26;13:7951. doi: 10.1038/s41467-022-35629-z (PMC9792517; doi:10.1038/s41467-022-35629-z)
Supplement: Supplementary file 4 — Source Data [file 41467_2022_35629_MOESM4_ESM.xlsx]

## Sheet: Fig. 1d
	Ti	Resin	PA
	38.2672	55.849	85.538
	40.0804	40.2151	123.185
	38.2118	47.1591	92.4432
	55.7318	64.2717	106.83
	51.8048	58.6985

## Sheet: Fig. 1e
	Ti	Resin	PA
	5	9	8
	11	12	9
	3	9	14
	7	8	10
	7	8

## Sheet: Fig. 1h
	Resin	PA
	0.693	1.35
	0.633	1.157
	0.813	0.81
	0.788	1.461
	0.667	1.509
	0.564	0.805
	1.177	2.88
	0.631	1.657
	0.8	2.162

## Sheet: Fig. 1i
	Resin	PA
	77.7111	97.75
	74.1701	89.65
	76.6843	88.5687

## Sheet: Fig. 1k
	Resin	PA
	307.595	239.24
		305.063
		336.709
		375.949

## Sheet: Fig. 1l
	Days	CTLA4Ig				IgG
	0	0	0	0	0	0	0	0	0
	1					5.63211	4.3895	3.31843	5.80349
	2	18.3139	17.8346	17.0612	20.1026
	3					3.01654	5.25432	3.82079	5.16283
	4	8.72635	8.83563	6.66199	9.18216
	5					4.38516	7.11687	4.50365	8.01851
	6	6.38957	6.19761	5.15189	6.07667
	7					10.8671	6.77308	4.51203	9.35313
	8	3.45207	3.08343	2.67741	3.50881
	9					10.8333	7.42918	6.53982	7.97002
	10	3.54942	2.8392	2.26195	2.85136
	11					5.99603	4.65126	5.14972	4.24721
	12	2.57335	1.95067	1.89666	1.97029
	13					3.63067	3.74241	4.36429	3.51761
	14	2.17405	1.75462	1.73388	1.85916
	15					2.09134	2.56844	3.23748	2.43907
	16	2.02437	1.47323	1.45249	1.58274
	17					1.42769	1.8485	2.66648	1.68272
	18	1.65413	1.31258	1.3099	1.34931
	19					0.82745	1.37398	2.16649	1.29658
	20	1.5131	1.14508	1.20786	1.20913
	21					0.644293	1.09771	1.74502	0.926536
	22	1.04595	0.78036	0.8002	0.75291
	23					0.552217	1.03802	1.71022	0.854409
	24	1.25205	0.891985	1.1719	0.91095
	25					0.430527	0.758683	1.19123	0.652547
	26	1.0709	0.686815	0.878695	0.8081
	27					0.37777	0.69676	1.12392	0.547282
	28	1.0672	0.69275	0.77562	0.69475
	29					0.335506	0.470551	0.832303	0.43426
	30	0.8444	0.564715	0.72836	0.59735
	31					0.319787	0.571628	0.8148	0.435297

## Sheet: Fig. 1m
	0	0.1	0.25	0.5
	57.8506	52.6766	54.1819	48.5041
	58.943	35.8614	23.5938	24.987
	48.3458	23.9576	82.8762	87.189
	46.3789	23.2073	69.9217	96.1352

## Sheet: Fig. 1n
	0	0.1	0.4	1
	57.8506	30.8257	51.5042	33.1483
	58.943	61.693	27.9507	26.8302
	48.3458	53.5516	55.4142	11.5215
	46.3789	14.3993	17.818	22.7299

## Sheet: Fig. 1o
	CTLA4Ig ALS	0 0	1 0	1 0.05	1 0.1
		57.8506	51.5788	55.9208	17.3637
		58.943	26.9511	27.4616	23.9853
		48.3458	64.6547	49.758	12.7216
		46.3789	59.1119	25.2358	14.2687

## Sheet: Fig. 2b
	++	+-	0 0	0 0.05	0 0.1	0.5 0	1 0	1 0.05	1 0.1
	21.9222	1.9692	12.5622	10.2582	7.7508	11.0034	13.851	8.4348	13.9446
	21.4956	1.4634	9.6642	13.3038	6.0246	8.7984	12.2346	7.9956	14.3982
	19.7586	0.936	10.7334	9.6624	8.7048	14.121	10.5876	10.7496	8.7876
	26.7642	0.8244	12.7728	7.209	9.7866	10.8468	10.4004	11.9124	10.2078

[truncated: 39 more sheets: Fig. 2c, Fig. 2d, Fig. 2e, Fig. 2f, Fig. 3c, Fig. 3d, Fig. 3e, Fig. 3f, Fig. 3g, Fig. 3h, Fig. 3i, Fig. 3m, Fig. 4d, Fig. 4i, Fig. 4j, Fig. 4k, Fig. 4l, Fig. 5a, Fig. 5b, Fig. 5c …]
